# Supplementary material for: Modular access to alkylgermanes via reductive germylative alkylation of activated olefins under nickel catalysis
Source: Nat Commun. 2023 Nov 23;14:7669. doi: 10.1038/s41467-023-43561-z (PMC10667229; doi:10.1038/s41467-023-43561-z)
Supplement: Supplementary file 4 — Source Data [file 41467_2023_43561_MOESM4_ESM.xls]

## Sheet: Hemolytic test
Method name: Method 1
Application: SparkControl				V2.3
Device: Spark				Serial number: 1906006385
Firmware:				LUM:V5.2.3|ABS:V4.3.2|ABS_MEX:V5.0.7|MTP:V13.1.5|FLUOR:V5.1.3|FLUOR_BOTTOM:V5.0.2|FLUOR_MEM:V5.0.7|FLUOR_MEX:V5.0.7|INJ:V3.1.1
Date:				2022-11-22
Time:				9:14
System				DESKTOP-1MCTNR5
User				DESKTOP-1MCTNR5\HP
Plate				[GRE96ft] - Greiner 96 Flat Transparent Cat. No.: 655101/655161/655192
Lid lifter				No lid
Humidity Cassette				No humidity cassette
Smooth mode				Not selected
List of actions in this measurement script:
Plate
	Absorbance					Label 1
Name				GRE96ft
Plate layout
Plate area				A1-H12
Mode	Absorbance
Name	Label 1
Measurement wavelength				541	nm
Number of flashes				10
Settle time				50	ms
Part of Plate				A1-H12
Start Time				2022-11-22 09:14:23
Temperature				19.7	°C
<>	1	2	3	4	5	6	7	8	9	10	11	12
A	0.0556	0.0872	0.1384	0.2176	0.3121	0.4051	0.0406	0.0858	0.1309	0.1712	0.2256	0.2977
B	0.0518	0.0512	0.0527	0.0554	0.0536	0.0589	0.0523	0.0547	0.0569	0.052	0.0537	0.0583
C	0.0626	0.1113	0.1641	0.2455	0.3423	0.4317	0.0554	0.1072	0.1607	0.1986	0.2437	0.3004
D	0.0667	0.1117	0.1696	0.2421	0.3362	0.4469	0.0512	0.1067	0.1569	0.1971	0.2606	0.3687
E	0.0675	0.1111	0.1621	0.2477	0.3466	0.4322	0.0602	0.1083	0.161	0.207	0.268	0.3256
F	0.0527	0.0526	0.053	0.056	0.521	0.0549	0.0552	0.05123	0.0523	0.0528	0.0527	0.0532
G	0.0538	0.0531	0.0527	0.0512	0.0536	0.055	0.0578	0.0569	0.0548	0.0527	0.0541	0.0558
H	0.0524	0.0532	0.0547	0.0544	0.0551	0.0528	0.0531	0.0531	0.0524	0.0522	0.0523	0.0561
End Time				2022-11-22 09:14:46

## Sheet: Microsome Metabolic test
	Metabolic stability
	Test article	GR-1, GR-2, GR-3
	Project	14079-22001
	Purpose	To evaluate metabolic stability of test compound in incubation with mouse liver microsomes
	Experimental Start Date	2022-11-30
	Experimental Completion Date	2022-12-05
	Effective date	2022-12-08
	Study director	Linfeng Chu
	Staff Scientist(s)	Zekai Li, Dapeng Li
	Prepared by	Zekai Li
	Reviewed by	Linfeng Chu
	Sponsor	Nanjing University of Information Science and Technology
Study details
Test concentration	1 µM
Reference compound	Ketanserin
Test systems	mouse liver microsomes (from Xenotech) with final liver microsomal protein concentration of 0.5 mg/mL
Incubation condition	0, 5, 15, 30, 45 min at 37°C
Sample size	Duplicates (N=2)
Bioanalytical method	LC-MS/MS
Calculations
t1/2 = 0.693/K (K is the rate constant from a plot of ln [concentration] vs. incubation time)
CLint = (0.693/t1/2) × (1/(microsomal protein concentration (0.5 mg/mL))) × Scaling Factors (Table 1)
CLh=CLint*Hepatic Blood Flow (mL/min/kg)/(Hepatic Blood Flow (mL/min/kg)+CLint)
Eh(%)=100*CLh/Hepatic Blood Flow (mL/min/kg)
Table 1 Scaling Factors for Intrinsic Clearance Prediction in the Mouse, Rat, Dog, Monkey and Human Microsomes
Species	Microsomal Protein	Liver Weight per Kilogram of Body Weight	Scaling Factora	Hepatic Blood Flow (mL/min/kg)
	per Gram of Liver
Mouse	45	87.5	3937.5	90
aScaling Factor = (microsomal protein per gram of liver) × (liver weight per kilogram of body weight)
Table 2a: Summary Data
Test Article	Species		Percent Remaining (%)					t1/2 (minute)	CLint (mL/min/kg)	CLh (mL/min/kg)	Eh(%)
ketanserin	mouse	Mean	100	76.3347	53.6653	27.9681	14.3426	16.303	334.746	70.9298	78.8109
		RSD of Area Ratio	0.0394402	0.00738107	0.0472454	0.100727	0.0549972
GR-1	mouse	Mean	100	40.393	6.57205	BLOD	BLOD	3.81812	1429.34	84.6687	94.0764
		RSD of Area Ratio	0.138951	0.0687996	0.0328887	N/A	N/A
GR-2	mouse	Mean	100	88.7955	84.8739	75.07	60.7843	68.9059	79.2004	42.1278	46.8086
		RSD of Area Ratio	0.0277297	0.0223062	0.0140021	0.0422153	0.00651711
GR-3	mouse	Mean	100	75.8595	40.5082	16.6667	11.562	13.8965	392.716	73.22	81.3555
		RSD of Area Ratio	0.00422784	0.0404061	0.166992	0.0697594	0.0484508
BLOD: Below Limit of Detection			0	5	15	30	45
Comments:
1. Historic data of ketanserin:
	T1/2 (Mouse) =	20.37 ± 5.00	min
2. In this study, half lives of Ketanserin were consistent with historical results.
3. As summarized in table 2 (summary table), T1/2 values marked in green suggested these compounds were stable in liver microsomes (T1/2 > 120 min);
T1/2 values marked in orange suggested these compounds showed moderate metabolism in liver microsomes (T1/2 = 30-120 min);
T1/2 values marked in red suggested these compounds were susceptible to metabolism in liver microsomes (T1/2 < 30 min).
GR-1	mouse	Mean	100	40.393	6.57205	BLOD	BLOD
		RSD of Area Ratio	0.138951	0.0687996	0.0328887	N/A	N/A
GR-3	mouse	Mean	100	75.8595	40.5082	16.6667	11.562
		RSD of Area Ratio	0.00422784	0.0404061	0.166992	0.0697594	0.0484508
			0	5	15	30	45
		GR-1	GR-1
	0	100	100	4.60517	4.60517
	5	40.39	75.86	3.69858	4.32889
	15	6.57	40.51	1.88251	3.70155
	30	blod	16.67	#VALUE!	2.81361
	45	blod	11.56	#VALUE!	2.44755
Table 3a: Raw data of reference and test compounds in mouse liver microsome
Cpd	Species	Time(min)	Raw Data
			Analyte Peak Area (counts)	Analyte Peak Area (counts)	IS Peak Area (counts)	IS Peak Area (counts)	Area Ratio	Area Ratio
ketanserin	mouse	0	36700000	35100000	300000	271000	122	129
		5	28500000	28600000	299000	297000	95.3	96.3
		15	20000000	20000000	287000	307000	69.6	65.1
		30	10500000	9940000	280000	305000	37.6	32.6
		45	5810000	5460000	311000	316000	18.7	17.3
GR-1	mouse	0	18400	27700	444000	551000	0.0413	0.0503
		5	8030	10400	456000	536000	0.0176	0.0194
		15	1440	1610	468000	550000	0.00308	0.00294
		30	BLOD	BLOD	490000	529000	BLOD	BLOD
		45	BLOD	BLOD	487000	537000	BLOD	BLOD
GR-2	mouse	0	1760000	1640000	96400	93800	18.2	17.5
		5	1530000	1540000	94800	98500	16.1	15.6
		15	1450000	1480000	96700	96700	15	15.3
		30	1300000	1310000	99700	95000	13	13.8
		45	1120000	1060000	103000	98500	10.9	10.8
GR-3	mouse	0	26900	31500	403000	469000	0.0667	0.0671
		5	19300	23800	392000	456000	0.0493	0.0522
		15	8480	13800	354000	456000	0.0239	0.0303
		30	4410	4770	376000	451000	0.0117	0.0106
		45	2860	3260	357000	436000	0.008	0.00747
BLOD: Below Limit of Detection
Instrument	Shimadzu Nexera LC-40 & AB SCIEX TQ-6500+
Matrix	liver microsomes
Internal standard (s)	Tolbutamide
MS conditions	Positive ion ESI
Mobile phase	A: 0.1%FA in H2O B: 0.1%FA in ACN
Column	ACQUITY UPLC HSS T3 (1.8 μm, 2.10×50 mm)
LC conditions	For Ketanserin		For GR-1
	0.6 ml/min		0.6 ml/min
	Time	Pump B	Time	Pump B
	0	10	0	40
	0.5	95	0.5	95
	1	95	1	95
	1.01	10	1.01	40
	1.5	10	1.5	40
	For GR-2		For GR-3
	0.6 ml/min		0.6 ml/min
	Time	Pump B	Time	Pump B
	0	40	0	40
	0.5	95	0.5	95
	2	95	1.5	95
	2.01	40	1.51	40
	2.5	40	2	40
Detection & Retention time (RT)	compound	Analyte m/z (Da)	Analyte RT (min)	IS m/z(Da)	IS RT (min)
	ketanserin	396.200/188.900 Da	0.705	271.100/172.000 Da	0.832
	GR-1	378.200/329.200 Da	0.946	271.100/172.000 Da	0.686
	GR-2	581.300/381.100 Da	1.69	271.100/172.000 Da	0.694
	GR-3	538.200/353.300 Da	1.4	271.100/172.000 Da	0.691
Experimental procedure:
1. Preheat 100mM K-buffer with 5mM MgCl2 pH 7.41.
2. Spiking solutions of test and reference compounds
2.1 500 µM spiking solution: Add 5 µL of 10 mM stock solution of compound and reference into 95 µL of ACN.
2.2 1.5 µM spiking solution in microsomes (0.75 mg/mL): add 1.5 µL of 500 µM spiking solution and 18.75 µL of 20 mg/mL liver microsomes into 479.75µL of K/Mg-Buffer.
3. NADPH stock solution (6 mM, 5 mg/mL) is prepared by dissolving NADPH into K/Mg-buffer
4.1 Dispense 30 µL of 1.5 µM spiking solution containing 0.75 mg/mL microsomes solution to the assay plates designated for different time points (0, 15, 30, 45, 45 min)
5. Pre-incubate other plate at 37 °C for 5 minutes.
6. For 0-min, add 150 µL of ACN containing IS to the wells before adding 15 µL of NADPH stock solution (6 mM) .
7. For other time points, add 15 µL of NADPH stock solution (6 mM) to the wells to start the reaction and timing.
8.1 At 5-min, 15-min, 30-min, 45-min add 150 µL of ACN containing IS to the wells of corresponding plates, respectively, to stop the reaction.
9. After quenching, shake the plates for 10 min (600 rpm) and then centrifuge at 6000 rpm for 15 min .
10. Transfer 80 μL of the supernatant from each well into a 96-well sample plate containing 140 μL of pure water for LC/MS analysis.

## Sheet: MTT MCF-7 Ospemifene
Method name: Method 1
Application: SparkControl				V2.3
Device: Spark				Serial number: 1906006385
Firmware:				LUM:V5.2.3|ABS:V4.3.2|ABS_MEX:V5.0.7|MTP:V13.1.5|FLUOR:V5.1.3|FLUOR_BOTTOM:V5.0.2|FLUOR_MEM:V5.0.7|FLUOR_MEX:V5.0.7|INJ:V3.1.1
Date:				2022-11-23
Time:				13:59
System				DESKTOP-1MCTNR5
User				DESKTOP-1MCTNR5\HP
Plate				[GRE96ft] - Greiner 96 Flat Transparent Cat. No.: 655101/655161/655192
Lid lifter				No lid
Humidity Cassette				No humidity cassette
Smooth mode				Not selected
List of actions in this measurement script:
Plate
	Shaking
	Absorbance					Label 1
Name				GRE96ft
Plate layout
Plate area				A1-H12
Start Time				2022-11-23 13:54:12
Shaking (Linear) Duration				300	s
Shaking (Linear) Position				Current
Shaking (Linear) Amplitude				1	mm
Shaking (Linear) Frequency				1440	rpm
End Time				2022-11-23 13:59:12
Mode	Absorbance
Name	Label 1
Measurement wavelength				492	nm
Number of flashes				10
Settle time				50	ms
Part of Plate				A1-H12
Start Time				2022-11-23 13:59:14
Temperature				23.2	°C
<>	1	2	3	4	5	6	7	8	9	10	11	12
A	0.0624	0.0559	0.056	0.0544	0.0542	0.0564	0.0554	0.0552	0.06	0.0588	0.0554	0.0518
B	0.0455	0.5198	0.5289	0.541	0.5178	0.5559	0.4602	0.4213	0.4312	0.431	0.4512	0.0442
C	0.0485	0.5253	0.5605	0.513	0.5185	0.5476	0.3785	0.3426	0.4123	0.3782	0.3759	0.0447
D	0.0504	0.5476	0.513	0.5185	0.4621	0.4578	0.2551	0.2404	0.2392	0.2475	0.2986	0.0445
E	0.0452	0.5546	0.522	0.5216	0.5185	0.5346	0.2536	0.2065	0.2269	0.1569	0.1936	0.0442
F	0.0447	0.4793	0.4669	0.4987	0.4889	0.4572	0.1564	0.1986	0.1936	0.1723	0.2015	0.0436
G	0.0438	0.4512	0.5266	0.4723	0.4681	0.4864	0.1563	0.1536	0.1265	0.1756	0.1469	0.0475
H	0.0438	0.0548	0.0539	0.0548	0.0607	0.056	0.0559	0.0585	0.063	0.0543	0.0557	0.0497
End Time				2022-11-23 13:59:37

## Sheet: MTT MCF-7 Ospemifene-Ge-OH
Method name: Method 1
Application: SparkControl				V2.3
Device: Spark				Serial number: 1906006385
Firmware:				LUM:V5.2.3|ABS:V4.3.2|ABS_MEX:V5.0.7|MTP:V13.1.5|FLUOR:V5.1.3|FLUOR_BOTTOM:V5.0.2|FLUOR_MEM:V5.0.7|FLUOR_MEX:V5.0.7|INJ:V3.1.1
Date:				2022-11-23
Time:				14:06
System				DESKTOP-1MCTNR5
User				DESKTOP-1MCTNR5\HP
Plate				[GRE96ft] - Greiner 96 Flat Transparent Cat. No.: 655101/655161/655192
Lid lifter				No lid
Humidity Cassette				No humidity cassette
Smooth mode				Not selected
List of actions in this measurement script:
Plate
	Shaking
	Absorbance					Label 1
Name				GRE96ft
Plate layout
Plate area				A1-H12
Start Time				2022-11-23 14:00:58
Shaking (Linear) Duration				300	s
Shaking (Linear) Position				Current
Shaking (Linear) Amplitude				1	mm
Shaking (Linear) Frequency				1440	rpm
End Time				2022-11-23 14:05:58
Mode	Absorbance
Name	Label 1
Measurement wavelength				492	nm
Number of flashes				10
Settle time				50	ms
Part of Plate				A1-H12
Start Time				2022-11-23 14:06:00
Temperature				23	°C
<>	1	2	3	4	5	6	7	8	9	10	11	12
A	0.0445	0.0683	0.0541	0.0545	0.0545	0.0579	0.055	0.054	0.055	0.0546	0.0551	0.047
B	0.044	0.5315	0.5589	0.4538	0.5269	0.5569	0.2468	0.2386	0.2753	0.2274	0.2557	0.2468
C	0.0438	0.4516	0.4839	0.5106	0.4816	0.4567	0.2265	0.204	0.2098	0.1935	0.1801	0.2447
D	0.0449	0.4514	0.4868	0.4594	0.5589	0.4541	0.1726	0.1683	0.1629	0.1618	0.1653	0.144
E	0.0435	0.3514	0.4139	0.3988	0.4552	0.4243	0.1636	0.1508	0.1598	0.157	0.1661	0.1636
F	0.0442	0.3153	0.3016	0.3033	0.3169	0.355	0.1502	0.1554	0.1495	0.1715	0.1598	0.1502
G	0.0437	0.4276	0.3393	0.272	0.2536	0.2676	0.1439	0.1434	0.1319	0.1302	0.1504	0.1439
H	0.0446	0.0617	0.057	0.0557	0.0548	0.0549	0.055	0.0558	0.0549	0.0555	0.0541	0.0466
End Time				2022-11-23 14:06:22

## Sheet: MTT MCF-7 Ospemifene-OH
Method name: Method 1
Application: SparkControl				V3.0
Device: Spark				Serial number: 1906006385
Firmware:				LUM:V5.2.3|ABS:V4.3.2|ABS_MEX:V5.0.7|MTP:V13.1.5|FLUOR:V5.1.3|FLUOR_BOTTOM:V5.0.2|FLUOR_MEM:V5.0.7|FLUOR_MEX:V5.0.7|INJ:V3.1.1|PODI:V1.11.1
Date:				2023-08-25
Time:				18:45
System				DESKTOP-1MCTNR5
User				DESKTOP-1MCTNR5\HP
Plate				[GRE96ft] - Greiner 96 Flat Transparent Cat. No.: 655101/655161/655192
Lid lifter				No lid
Humidity Cassette				No humidity cassette
Smooth mode				Not selected
List of actions in this measurement script:
Plate
	Shaking
	Absorbance					Label 1
Name				GRE96ft
Plate layout
Plate area				A1-H12
Start Time				2023-08-25 18:40:06
Shaking (Linear) Duration [s]				300
Shaking (Linear) Position				Current
Shaking (Linear) Amplitude [mm]				1
Shaking (Linear) Frequency [rpm]				1440
End Time				2023-08-25 18:45:06
Mode	Absorbance
Name	Label 1
Measurement wavelength [nm]				492
Number of flashes				10
Settle time [ms]				50
Part of Plate				A1-H12
Start Time				2023-08-25 18:45:06
Temperature [°C]				27.5
<>	1	2	3	4	5	6	7	8	9	10	11	12
A	0.0467	0.0528	0.0528	0.0564	0.0495	0.0429	0.0455	0.0462	0.0441	0.0447	0.0436	0.0431
B	0.0492	0.6389	0.6521	0.6342	0.5988	0.5741	0.391	0.3474	0.3653	0.3662	0.4405	0.0445
C	0.0504	0.6737	0.6714	0.6947	0.6597	0.6801	0.1291	0.1095	0.1249	0.1325	0.1757	0.046
D	0.0431	0.6089	0.6514	0.7115	0.6614	0.7239	0.1081	0.1136	0.0989	0.1166	0.0995	0.0465
E	0.0514	0.696	0.6525	0.6848	0.7213	0.6831	0.0973	0.1037	0.106	0.1007	0.0991	0.0438
F	0.0447	0.6238	0.6607	0.6578	0.6543	0.6515	0.0906	0.0969	0.0989	0.0865	0.085	0.045
G	0.0475	0.395	0.4465	0.4251	0.4363	0.4291	0.0874	0.0931	0.083	0.0841	0.0896	0.0439
H	0.0479	0.0467	0.0464	0.0441	0.0434	0.0487	0.0479	0.0455	0.0428	0.0443	0.0523	0.0435
End Time				2023-08-25 18:45:28

## Sheet: MTT MCF-10A Ospemifene
Method name: Method 1
Application: SparkControl				V3.0
Device: Spark				Serial number: 1906006385
Firmware:				LUM:V5.2.3|ABS:V4.3.2|ABS_MEX:V5.0.7|MTP:V13.1.5|FLUOR:V5.1.3|FLUOR_BOTTOM:V5.0.2|FLUOR_MEM:V5.0.7|FLUOR_MEX:V5.0.7|INJ:V3.1.1|PODI:V1.11.1
Date:				2023-09-14
Time:				13:46
System				DESKTOP-1MCTNR5
User				DESKTOP-1MCTNR5\HP
Plate				[GRE96ft] - Greiner 96 Flat Transparent Cat. No.: 655101/655161/655192
Lid lifter				No lid
Humidity Cassette				No humidity cassette
Smooth mode				Not selected
List of actions in this measurement script:
Plate
	Shaking
	Absorbance					Label 1
Name				GRE96ft
Plate layout
Plate area				A1-H12
Start Time				2023-09-14 13:36:10
Shaking (Linear) Duration [s]				600
Shaking (Linear) Position				Current
Shaking (Linear) Amplitude [mm]				1
Shaking (Linear) Frequency [rpm]				1440
End Time				2023-09-14 13:46:10
Mode	Absorbance
Name	Label 1
Measurement wavelength [nm]				492
Number of flashes				10
Settle time [ms]				50
Part of Plate				A1-H12
Start Time				2023-09-14 13:46:10
Temperature [°C]				25
<>	1	2	3	4	5	6	7	8	9	10	11	12
A	0.1121	0.106	0.1023	0.1632	0.1195	0.1062	0.1445	0.114	0.1102	0.1033	0.1053	0.1041
B	0.1205	1.4277	1.3803	1.3923	1.3993	1.3261	0.0934	0.0763	0.0888	0.0783	0.082	0.1221
C	0.1303	1.2235	1.2118	1.2644	1.219	1.2815	0.0785	0.086	0.0856	0.0846	0.079	0.1728
D	0.13	1.1213	1.1426	1.2326	1.2106	1.1612	0.0848	0.0899	0.0927	0.0756	0.0757	0.1108
E	0.1395	0.9868	1.0529	1.0546	1.0889	1.1199	0.0847	0.0821	0.0777	0.0761	0.0783	0.1096
F	0.1246	0.4316	0.4726	0.4611	0.4669	0.473	0.0841	0.0857	0.0713	0.077	0.0907	0.1189
G	0.1328	0.1455	0.0856	0.0847	0.0762	0.0792	0.0819	0.0969	0.0818	0.0793	0.096	0.1153
H	0.1173	0.1217	0.1297	0.1101	0.1031	0.129	0.119	0.1009	0.1131	0.1118	0.1264	0.1244
End Time				2023-09-14 13:46:33

## Sheet: MTT MCF-10A Ospemifene-Ge-OH
Method name: Method 1
Application: SparkControl				V3.0
Device: Spark				Serial number: 1906006385
Firmware:				LUM:V5.2.3|ABS:V4.3.2|ABS_MEX:V5.0.7|MTP:V13.1.5|FLUOR:V5.1.3|FLUOR_BOTTOM:V5.0.2|FLUOR_MEM:V5.0.7|FLUOR_MEX:V5.0.7|INJ:V3.1.1|PODI:V1.11.1
Date:				2023-09-14
Time:				13:54
System				DESKTOP-1MCTNR5
User				DESKTOP-1MCTNR5\HP
Plate				[GRE96ft] - Greiner 96 Flat Transparent Cat. No.: 655101/655161/655192
Lid lifter				No lid
Humidity Cassette				No humidity cassette
Smooth mode				Not selected
List of actions in this measurement script:
Plate
	Shaking
	Absorbance					Label 1
Name				GRE96ft
Plate layout
Plate area				A1-H12
Start Time				2023-09-14 13:48:51
Shaking (Linear) Duration [s]				300
Shaking (Linear) Position				Current
Shaking (Linear) Amplitude [mm]				1
Shaking (Linear) Frequency [rpm]				1440
End Time				2023-09-14 13:53:51
Mode	Absorbance
Name	Label 1
Measurement wavelength [nm]				492
Number of flashes				10
Settle time [ms]				50
Part of Plate				A1-H12
Start Time				2023-09-14 13:53:51
Temperature [°C]				25.3
<>	1	2	3	4	5	6	7	8	9	10	11	12
A	0.1173	0.1105	0.1042	0.1678	0.1407	0.1033	0.1096	0.1191	0.0789	0.1174	0.1108	0.0924
B	0.1209	1.4825	1.4208	1.4551	1.4173	1.5501	1.0277	1.0728	0.9932	1.0832	1.1053	0.0699
C	0.1138	1.4176	1.4271	1.3784	1.4287	1.4176	0.9893	0.9493	0.9031	1.0307	0.937	0.1249
D	0.2621	1.3425	1.3262	1.3022	1.3413	1.3214	0.7891	0.8212	0.8717	0.8528	0.8485	0.1139
E	0.1139	1.2422	1.2288	1.2397	1.2151	1.2991	0.6798	0.7218	0.7542	0.7124	0.8188	0.1148
F	0.1099	1.0898	1.1561	1.2327	1.1838	1.15	0.5383	0.5691	0.5673	0.6027	0.6784	0.1128
G	0.106	1.0238	1.0824	1.118	1.1656	1.0995	0.471	0.4883	0.4759	0.5774	0.5351	0.1132
H	0.1052	0.1075	0.1287	0.1299	0.1099	0.1039	0.1087	0.1096	0.1141	0.1422	0.1167	0.1094
End Time				2023-09-14 13:54:13

## Sheet: MTT MDA-MB-231 Ospemifene
Method name: Method 1
Application: SparkControl				V2.3
Device: Spark				Serial number: 1906006385
Firmware:				LUM:V5.2.3|ABS:V4.3.2|ABS_MEX:V5.0.7|MTP:V13.1.5|FLUOR:V5.1.3|FLUOR_BOTTOM:V5.0.2|FLUOR_MEM:V5.0.7|FLUOR_MEX:V5.0.7|INJ:V3.1.1
Date:				2022-12-05
Time:				14:05
System				DESKTOP-1MCTNR5
User				DESKTOP-1MCTNR5\HP
Plate				[GRE96ft] - Greiner 96 Flat Transparent Cat. No.: 655101/655161/655192
Lid lifter				No lid
Humidity Cassette				No humidity cassette
Smooth mode				Not selected
List of actions in this measurement script:
Plate
	Shaking
	Absorbance					Label 1
Name				GRE96ft
Plate layout
Plate area				A1-H12
Start Time				2022-12-05 14:00:20
Shaking (Linear) Duration				300	s
Shaking (Linear) Position				Current
Shaking (Linear) Amplitude				1	mm
Shaking (Linear) Frequency				1440	rpm
End Time				2022-12-05 14:05:20
Mode	Absorbance
Name	Label 1
Measurement wavelength				492	nm
Number of flashes				10
Settle time				50	ms
Part of Plate				A1-H12
Start Time				2022-12-05 14:05:22
Temperature				20	°C
<>	1	2	3	4	5	6	7	8	9	10	11	12
A	0.0564	0.0551	0.054	0.0548	0.055	0.0535	0.0546	0.0544	0.0546	0.0549	0.0549	0.055
B	0.0557	0.788	0.7768	0.7371	0.794	0.7796	0.817	0.7151	0.7329	0.8084	0.7814	0.0551
C	0.059	0.8514	0.8058	0.7984	0.7371	0.8129	0.7736	0.7441	0.5825	0.6822	0.7283	0.0558
D	0.0597	0.7994	0.7715	0.8014	0.7303	0.7659	0.6951	0.6419	0.6091	0.6724	0.7469	0.058
E	0.058	0.7561	0.7761	0.8346	0.7387	0.8032	0.4231	0.4445	0.478	0.5085	0.478	0.0574
F	0.0597	0.9196	0.8096	0.7611	0.8014	0.8436	0.3785	0.3669	0.382	0.4145	0.4755	0.0554
G	0.055	0.8501	0.877	0.7919	0.8026	0.8694	0.2252	0.1405	0.1712	0.2115	0.1851	0.0543
H	0.056	0.0553	0.0575	0.056	0.0556	0.0558	0.0554	0.0551	0.0542	0.0561	0.059	0.0551
End Time				2022-12-05 14:05:44

## Sheet: MTT MDA-MB-231 Ospemifene-Ge-OH
Method name: Method 1
Application: SparkControl				V2.3
Device: Spark				Serial number: 1906006385
Firmware:				LUM:V5.2.3|ABS:V4.3.2|ABS_MEX:V5.0.7|MTP:V13.1.5|FLUOR:V5.1.3|FLUOR_BOTTOM:V5.0.2|FLUOR_MEM:V5.0.7|FLUOR_MEX:V5.0.7|INJ:V3.1.1
Date:				2022-12-05
Time:				14:25
System				DESKTOP-1MCTNR5
User				DESKTOP-1MCTNR5\HP
Plate				[GRE96ft] - Greiner 96 Flat Transparent Cat. No.: 655101/655161/655192
Lid lifter				No lid
Humidity Cassette				No humidity cassette
Smooth mode				Not selected
List of actions in this measurement script:
Plate
	Shaking
	Absorbance					Label 1
Name				GRE96ft
Plate layout
Plate area				A1-H12
Start Time				2022-12-05 14:20:03
Shaking (Linear) Duration				300	s
Shaking (Linear) Position				Current
Shaking (Linear) Amplitude				1	mm
Shaking (Linear) Frequency				1440	rpm
End Time				2022-12-05 14:25:03
Mode	Absorbance
Name	Label 1
Measurement wavelength				492	nm
Number of flashes				10
Settle time				50	ms
Part of Plate				A1-H12
Start Time				2022-12-05 14:25:05
Temperature				21	°C
<>	1	2	3	4	5	6	7	8	9	10	11	12
A	0.0703	0.0544	0.0567	0.0564	0.0546	0.0539	0.0574	0.0572	0.0543	0.0546	0.0541	0.0542
B	0.0682	0.801	0.871	0.9395	0.9176	0.8544	0.4125	0.3555	0.4904	0.4832	0.4448	0.0549
C	0.0543	0.8551	0.8757	0.8165	0.8399	0.854	0.3581	0.3866	0.3726	0.3888	0.4901	0.0552
D	0.0553	0.7718	0.8719	0.7903	0.8333	0.7846	0.347	0.3322	0.355	0.4075	0.3507	0.0574
E	0.0555	0.7555	0.8152	0.7868	0.7807	0.7756	0.3354	0.3123	0.3212	0.3507	0.3256	0.0559
F	0.0547	0.9269	0.6588	0.6848	0.5813	0.6547	0.2571	0.3874	0.2872	0.3052	0.2951	0.0546
G	0.0563	0.3729	0.504	0.5926	0.63	0.5743	0.2644	0.2736	0.3098	0.2714	0.2793	0.0538
H	0.0543	0.0546	0.0545	0.0548	0.0545	0.0546	0.054	0.0566	0.0546	0.0552	0.0548	0.0543
End Time				2022-12-05 14:25:27

## Sheet: MTT MDA-MB-231 Ospemifene-OH
Method name: Method 1
Application: SparkControl				V3.0
Device: Spark				Serial number: 1906006385
Firmware:				LUM:V5.2.3|ABS:V4.3.2|ABS_MEX:V5.0.7|MTP:V13.1.5|FLUOR:V5.1.3|FLUOR_BOTTOM:V5.0.2|FLUOR_MEM:V5.0.7|FLUOR_MEX:V5.0.7|INJ:V3.1.1|PODI:V1.11.1
Date:				2023-08-24
Time:				18:31
System				DESKTOP-1MCTNR5
User				DESKTOP-1MCTNR5\HP
Plate				[GRE96ft] - Greiner 96 Flat Transparent Cat. No.: 655101/655161/655192
Lid lifter				No lid
Humidity Cassette				No humidity cassette
Smooth mode				Not selected
List of actions in this measurement script:
Plate
	Shaking
	Absorbance					Label 1
Name				GRE96ft
Plate layout
Plate area				A1-H12
Start Time				2023-08-24 18:20:48
Shaking (Linear) Duration [s]				600
Shaking (Linear) Position				Current
Shaking (Linear) Amplitude [mm]				1
Shaking (Linear) Frequency [rpm]				1440
End Time				2023-08-24 18:30:48
Mode	Absorbance
Name	Label 1
Measurement wavelength [nm]				492
Number of flashes				10
Settle time [ms]				50
Part of Plate				A1-H12
Start Time				2023-08-24 18:30:48
Temperature [°C]				26.7
<>	1	2	3	4	5	6	7	8	9	10	11	12
A	0.0442	0.0511	0.0437	0.0477	0.0491	0.0457	0.0461	0.0461	0.0455	0.0456	0.0474	0.0477
B	0.0511	1.0594	1.0344	0.9556	0.9917	0.9594	0.0597	0.3326	0.353	0.3397	0.3754	0.3261
C	0.0686	1.0016	0.9512	0.9003	0.9004	0.9523	0.0568	0.2347	0.2672	0.2517	0.236	0.2366
D	0.0464	0.9095	0.954	0.9758	0.9561	0.9008	0.0545	0.185	0.195	0.1933	0.2384	0.2134
E	0.07	0.9964	0.9941	0.9764	0.9663	0.9236	0.0583	0.2075	0.1939	0.1815	0.2052	0.1867
F	0.0555	0.8147	0.7341	0.8738	0.82	0.779	0.0586	0.1655	0.1662	0.1958	0.1686	0.1931
G	0.0504	0.5452	0.5577	0.6088	0.6282	0.5866	0.0574	0.1545	0.1955	0.1684	0.1734	0.1791
H	0.0456	0.0502	0.0493	0.049	0.0476	0.0557	0.0445	0.047	0.0482	0.0504	0.0462	0.0498
End Time				2023-08-24 18:31:11
